# Supplementary material for: Orally Induced Hyperthyroidism Regulates Hypothalamic AMP-Activated Protein Kinase
Source: Nutrients. 2021 Nov 24;13(12):4204. doi: 10.3390/nu13124204 (PMC8708331; doi:10.3390/nu13124204)
Supplement: Supplementary file 1 [file nutrients-13-04204-s001.zip]

Archive with 1 entries (1 files):
- nutrients-1431400-supplementary.pdf
